# Supplementary material for: Identification and characterization of piperine synthase from black pepper, Piper nigrum L
Source: Commun Biol. 2021 Apr 8;4:445. doi: 10.1038/s42003-021-01967-9 (PMC8032705; doi:10.1038/s42003-021-01967-9)
Supplement: Supplementary file 4 — Supplementary Data 1 [file 42003_2021_1967_MOESM4_ESM.txt]

>Piper_nigrum_Piperine_Synthase Created: Freitag, 3. April 2020 12:55 
MAPSSQLEFNVVRKQPELLPPAEPTPFEWKELSDIDDQDGLRLHISGFFIYPPSTMSNVGRDNVARDIRLGLSKAMVFY
YPLAGRIREGPNRKLSVECTGEGIMYCEADADVRLEQFGDIGALSMPFPFMDKVMFETVDDGILGTPLMYFQSTRFICG
GIVIAGCYNHAIADGLGFYMFMAAAAQLARGAASPTPLPVWQRERLLSRVPPRVTFIHHEYIHDTPKTETANPLDNEPW
PLHSIFFTRVDVAALRAQLPGHLRKSATSFEIISACLWRCRTAALRFAPDELSRLIIAVNARTKFGPPLPQGYYGNSIM
LPMVVSEAGKLVLSGLGYAVELVIEAKGKVTEEYVKSVADYLVLNGRPHYVVTNTYLVSDLRQLVEMSKFDWGWGKPAY
VGPADVGENAISFLATLKNGEEEGVVVPIRLPESAVGRFKSEVSKMVSFGCLEDVKPNRDGYLSRM
>Piper_nigrum_Piperamide_Synthase_ Created: Freitag, 3. April 2020 12:46 
MASSQLEFNVERKQPELLGPAEPTPYELKELSDIDDQDGVRLFLTAIFIYPPPTKTSMPTRKTDPASDIRRGLSKAMVY
YYPFAGRIREGPNRKLSVDCTGEGIVFCEADADIRLDGLGDVEVLRPPYPFIDKMTLGEGSAILGAPLVYVQVTRFACG
GFIITGRFNHVMADAPGFTMFMKAAADLARGATVPMPLPVWERERYRSRVPPRVTFAHHEYMHVDDPPPRPTSEPWSLH
SAFFTKADVATLRAQLPADLRKAATSFDIITACMWRCRVSALQYGPDEVVRLIVAVNSRTKFDPPLTGYYGNGLMLPAA
VTEAGKLVGSDLGYAVELVREAKGKVTEEYVRSAADFLVLNGRVHFVVSNTFLVSDLRRLIDLANMDWGWGKAVSGGPV
DVGENVISFLATSKNSAGEEGAVVPFCLPDSALGRFTSEVKKLVCFRPLENAAASNPDHGYMSRM
>Capsicum_annuum_PUN1_AAV66311 Created: Mittwoch, 5. Februar 2020 17:27 
mafalpsslvsvcnksfikpssltpstlrfhklsfidqslsnmyipcaffypkvqqrledsknsdelshiahllqtsls
qtlvsyypyagklkdnatvdcndmgaeflsvrikcsmseildhphaslaesivlpkdlpwannceggnllvvqvskfdc
ggiaisvcfshkigdgcsllnflndwssvtrdhttttlvpsprfvgdsvfstqkygslitpqilsdlnqcvqkrlifpt
dkldalrakvaeesgvknptraevvsallfkcatkasssmlpsklvhflnirtmikprlprnaignlssifsieatnmq
dmelptlvrnlrkevevaykkdqveqnelilevvesmregklpfenmdgyknvytcsnlckypyytvdfgwgrpervcl
gngpsknafflkdykagqgvearvmlhkqqmseferneelvefia
>Vinorine_Synthase_AJ556780_2BGH Created: Montag, 20. August 2018 12:27 
MAPQMEKVSEELILPSSPTPQSLKCYKISHLDQLLLTCHIPFILFYPNPLDSNLDPAQTSQHLKQSLSKVLTHFYPLAG
RINVNSSVDCNDSGVPFVEARVQAQLSQAIQNVVELEKLDQYLPSAAYPGGKIEVNEDVPLAVKISFFECGGTAIGVNL
SHKIADVLSLATFLNAWTATCRGETEIVLPNFDLAARHFPPVDNTPSPELVPDENVVMKRFVFDKEKIGALRAQASSAS
EEKNFSRVQLVVAYIWKHVIDVTRAKYGAKNKFVVVQAVNLRSRMNPPLPHYAMGNIATLLFAAVDAEWDKDFPDLIGP
LRTSLEKTEDDHNHELLKGMTCLYELEPQELLSFTSWCRLGFYDLDFGWGKPLSACTTTFPKRNAALLMDTRSGDGVEA
WLPMAEDEMAMLPVELLSLVDSDFSK
>Erithroxcoca_Cocaine_Synthase_KC140149 Created: Freitag, 31. Januar 2020 16:17 
MEMSKKKLEIILRKTIKPSSSTPQHLQTFELSFWDEPLPPDYGTIIFFYQTNGSKNDDDEALSIFFQRSSSLQNSLSKT
LIHYYPLAGRLKDDGTAVDCNDEGAYFVEARIDCQLSTLLNHPDADFLSHYFCPALDSNNLPSGCMLAIQLTLFNCGGI
AISVSPSHKIADASSACTFVQSWASMTTIGEVAPKPIFLEPSSSPPRSLRNAPMLTEIPGEFVKRRFVFPASKIAQLRT
KTTGPSSPTGKQHMSDADLVMALFMKCAILASRSLSKSSSGPYVLFQVVDLRKRVRPPLPANTIGNVVLYYTTQIEENQ
IELNELAGKFRKSLNEFCNLAANSSLNEEPEFIIQGSPYCCTNLCGFPFYEIDFGWGKPSWVTTELLWFRNIIVLQKTK
DGDGIELWVSMDEKEMALFEQDHDIIAYASNNPSVLAAYSRM
>Arabidopsis_Coumarin_synthase_At1g28680 Created: Dienstag, 21. Oktober 2014 14:55 
MATLEITDIALVQPSHQPLSNDQTLSLSHLDNDNNLHVSFRYLRVYSSSSSTVAGESPSAVVSASLATALVHYYPLAGS
LRRSASDNRFELLCSAGQSVPLVNATVNCTLESVGYLDGPDPGFVERLVPDPTREEGMVNPCILQVTMFQCGGWVLGAS
IHHAICDGLGASLFFNAMAELARGATKISIEPVWDRERLLGPREKPWVGAPVRDFLSLDKDFDPYGQAIGDVKRDCFFV
TDDSLDQLKAQLLEKSGLNFTTFEALGAYIWRAKVRAAKTEEKENVKFVYSINIRRLMNPPLPKGYWGNGCVPMYAQIK
AGELIEQPIWKTAELIKQSKSNTSDEYVRSFIDFQELHHKDGINAGTGVTGFTDWRYLGHSTIDFGWGGPVTVLPLSNK
LLGSMEPCFFLPYSTDAAAGSKKDSGFKVLVNLRESAMPEFKEAMDKFHKGEFALS
>Clarkia_brewerii_BB_Q8GT21 Created: Freitag, 11. Mai 2018 15:03 
mahdqslsfevcrrkpelirpakqtphefkklsdvedqeglrfqipviqfykhnnesmqerdpvqviregiaralvyyy
pfagrlrevdgrklvvectgegvmfieadadvtleqfgdalqppfpcfdqllfdvpgsggildspllliqvtrlkcgsf
ifalrlnhtmadaagivlfmkavgemargaatpstlpvwdrhilnarvppqvtfnhreyeevkgtiftpfddlahrsff
fgsteisamrkqipphlrscsttievltaclwrcrtlaikpnpdeevrmicivnarskfnpplpdgyygnafaipaavt
tagklcnnplgfalelirkakrevteeymhsvadlmvatgrphftvvntylvsdvtragfgevdfgwgeavyggpakgg
vgvipgvtsfyiplrnrqgekgivlpiclpsaameifaealnntlngkeieiakhftqssl
>Petunia_hybrida_BB_AAT68601 Created: Montag, 30. M�rz 2020 15:56 
mdskqsselvftvrrqepeliapakptpretkflsdiddqeglrfqipvinfyrkdssmggkdpvevikkaiaetlvfy
ypfagrlregndrklmvdctgegvmfveanadvtleefgdelqppfpcleellydvpgsagvlhcpllliqvtrlrcgg
fifalrlnhtmsdapglvqfmtavgemargatapstlpvwcrellnarnppqvtcthheyeevpdtkgtliplddmvhr
sfffgptevsalrrfvpphlhncstfevltaalwrcrtisikpdpeeevrvlcivnarsrfnpqlpsgyygnafafpva
vttaeklcknplgyalelvkktksdvteeymksvadlmvikgrphftvvrtylvsdvtragfgevdfgwgkavyggpak
ggvgaipgvasfyipfrnkkgengivvpiclpgfamekfvkeldsmlkgdaqldnkkyafitpal
>Solanum_pennellii_BB_XP015080810 Created: Dienstag, 7. April 2020 13:06 
mytntnpksssylhfysimdsikpsssqlvftvrrqnaeliapakptpretkflsdiddqeglrfqipvinfyrkdsdy
stggnhdpvkvikkaiaetlvfyypfagrlregngrklmvdctgegvmfveadadvtleefgdelqppfpcleellydv
pgsaevlnspllliqvtrlkcggfifalrlnhtmsdaaglvqfmtavgemargasvpstlpvwsrellnsrnpprvtct
hheydevpdtkgtiiplddmvhksfffgpsqvsalrrfipphlrksstfelltsvlwrcrtislkpdpeeevrvlcivn
arskfnpplpngfygnafafpvavttaaklcknplgyalelvkkaksdvteeymksladlmvmkgrphftvvrtylvsd
vtragfgevdfgwgkavyggpakggvgaipgvasfyipfknkngengivvpvclpafameifvrelngmlksedplgky
tnyamikpal
>Cinnamomum_micranthum_BB_RWR87240 Created: Dienstag, 4. Februar 2020 13:50 
mapslssspplvfkvkrrqavlvppskptphefkpvsdiddqeglrfqipviqfyrrdpsmegrdparvirealgealv
fyypfagrlregpgrkllvectgegamfieadadislhhfgdalqppfpsleellydvpgsqgvfgcpliliqvtrltc
ggfimalrlnhvmsdaaglvqfmsavgemargarapsippvwqrhllnardpprvtcvhreydevadtkgtiiplddma
hrsfffgprqiaalrsrvpyhlrrcstfelltaclwkcrtvalspdpeeevrilcivnarakfqpplpagyygnafafp
vavspagkvcrnplgyalelvkkaksdvsqeymqsvadlmvlrgrphftvvrtflvsdvtragfgevdfgwgkavfggp
akggvgaipgvasfyipfrntkagedgivvpmclpgpamerfvgelemmisepttrkeddssklitsal
>Ziziphus_jujuba_BB_XP015899457 Created: Freitag, 11. Mai 2018 14:44 
maqpptsltftvrrqqpelvapamptprelkplsdiddqeglrfqipviqfykydpsmegkdpvkvirralsqtlvyyy
pfagrlregpqrklsvdctgegvmfieadadvrleefgdalqppfpcleellfdvpgsggvldcpllliqvtrlkcggf
ifalrlnhtmsdaaglvqfmaaigemargacapsvtplwrrellnsrvpprvtcthheydevadtkgtiiplddmthrs
fffgptevsalrrfvppnlrkcstfevltaclwrcrtialqpdpeeevrvlcivnarakfnpplpegfygngfafpval
tnagklcqkplgyalelvkkakddvteeymksladlmvikgrphftvvrsylvsdvtragfgevdfgwgkaayggpakg
gvgaipgvasfyipfknhkgesgivvpvclpapamerfvkeldgllntngvgagtsktfitsal
>Nelumbo_nucifera_BB_XP010275172 Created: Freitag, 11. Mai 2018 14:36 
matssslvftvrrrqpeliapakptphefkdlsdiddqeglrfqipviqfyrydpsmegrnptqairqaiakalvfyyp
fagrlregphrkltvectgegvmfieadadvrleqfgdalqppfpcleellfdvpgsggvlncpllliqvtrlmcggfi
falrlnhtmsdaaglvqfmnavgemargahapsvppvwqrellnarnpphvscvhreydevvdtrgtiiplddmvhrsf
ffgpteilalrrhvpphlrksstfevltaclwrcrtvaiqpdsdevvrmicivnardrfqpplpagyygnafafpvals
tagklcqnpfgyalglvkkaksdvtdeymrsladlmvtrgrphftvvrsylvsdvtragfadvdfgwgkpayggpakgg
vgaipgvasfyipfrnskgedgivlpiclpgpamerfvwelqsmlrdpiqqphiqtstfitsai
>Nymphaea_colorata_BB_XP_031482357 Created: Mittwoch, 15. April 2020 10:11 
mdtslkfdvkiadpvlvppakptpyelkplsdiddqdgfrfqipviqfyrrnpamdgrdpaavmkdalakalvfyypfa
grlregpnrkltvectgegvlfveadadvtleefgdalqppfpcfekllyevpasgevtncplllfqvtrlrcggfiwa
vrlnhtmsdasglmqfltavcemakgaaapsvlpvwerhllnarnppavtrvhreyedvpdtkntlmplddmahksfff
garevqalrrqlpphlrdaatsfeiitgclwrcrtialqpdpeevfrllcifnarskyqpqlpqgyygnafslpaavst
aaklsinplgyavelvrkakadvtdeymrsvadlmvlkgrphftvvrafvvsdirkagfseldlgwgmpvyggaakggv
gaipgvasffmkfknkhgeegavipvclpspamvifeqevkkmldgpssnlkqpapafilsal
>Amborella_triochopoda_BB_XP011623977 Created: Freitag, 11. Mai 2018 15:10 
matktlefsvtvsepvlvtpsrptpyeikplsdiddqegfrfqipvvqfyrkdpqmdgrdparvvrdalsealvyyypf
agrlregenrklsvecsgegvlfvegdadvsleefgdalqppfpcwekllihvpgsdgvigcpllfiqvtrlrcggfif
alrlnhtmsdasglvqfmngvgelarglprpsifpvwqrhllnarnppcvtyahreydqvpdtnntlmplddmahrsff
fgpseaaalrsqlpphlakastfdllaaclwkcrttaltmnndedvrlvcivnarskfrpplpqgyygnafalpiavsk
agslrrnpfgyavelvrkakeevtdeymrsvadlmvtkgrphftvvntflvsdirragfgevdfgwgkavyggaakggv
gaipgvasffiafkngdgvdgtvipiclpeaamprftrevkrmvsgggktkevtreeppfiysal
>Arabidopis_Hexen-1-ol_ACT_At3g03480 Created: Dienstag, 4. Februar 2020 15:23 
MDHQVSLPQSTTTGLSFKVHRQQRELVTPAKPTPRELKPLSDIDDQQGLRFQIPVIFFYRPNLSSDLDPVQVIKKALAD
ALVYYYPFAGRLRELSNRKLAVDCTGEGVLFIEAEADVALAELEEADALLPPFPFLEELLFDVEGSSDVLNTPLLLVQV
TRLKCCGFIFALRFNHTMTDGAGLSLFLKSLCELACGLHAPSVPPVWNRHLLTVSASEARVTHTHREYDDQVGIDVVAT
GHPLVSRSFFFRAEEISAIRKLLPPDLHNTSFEALSSFLWRCRTIALNPDPNTEMRLTCIINSRSKLRNPPLEPGYYGN
VFVIPAAIATARDLIEKPLEFALRLIQETKSSVTEDYVRSVTALMATRGRPMFVASGNYIISDLRHFDLGKIDFGPWGK
PVYGGTAKAGIALFPGVSFYVPFKNKKGETGTVVAISLPVRAMETFVAELNGVLNVSKG
>Malus_domestica_BB_RXH814 Created: Dienstag, 4. Februar 2020 13:47 
masspnslvftvrrrqpelvapakatpyefrqlsdiddqeglrfqipviqfykydpsmqgrdpvhvlreaiaqtlvfyy
pfagrlregpnrkltvectaegvmfieadadvtleqfgdalqppfpcleellynvrgsdgvlncpllliqvtrlqcggf
ivalrlnhtmsdaaglvqfmtalgeiargavsptvqpvwqrellnarypprvtcthreyeevedtkgtiiplddmvhrs
fffrptevsairrfvpqflskcstfevltaclwrcrtialqkdpneevrvlcivnarskfnpplpvgyygnafafpvav
ttagrlcnnplgyalelvrkakadvteeymrsladlmvikgrphftvvnsylmsdvtragfgevdfgwgkaayggpakg
gvgaipgvasfyipfrdnrgedgivvpiclpaaameifvkeldtmlnadeepirvqsstsfitsal
>Arabidopsis_SHT_At2g19070 Created: Donnerstag, 27. Oktober 2016 14:17 
MAPITFRKSYTIVPAEPTWSGRFPLAEWDQVGTITHIPTLYFYDKPSESFQGNVVEILKTSLSRVLVHFYPMAGRLRWL
PRGRFELNCNAEGVEFIEAESEGKLSDFKDFSPTPEFENLMPQVNYKNPIETIPLFLAQVTKFKCGGISLSVNVSHAIV
DGQSALHLISEWGRLARGEPLETVPFLDRKILWAGEPLPPFVSPPKFDHKEFDQPPFLIGETDNVEERKKKTIVVMLPL
STSQLQKLRSKANGSKHSDPAKGFTRYETVTGHVWRCACKARGHSPEQPTALGICIDTRSRMEPPLPRGYFGNATLDVV
AASTSGELISNELGFAASLISKAIKNVTNEYVMIGIEYLKNQKDLKKFQDLHALGSTEGPFYGNPNLGVVSWLTLPMYG
LDFGWGKEFYTGPGTHDFDGDSLILPDQNEDGSVILATCLQVAHMEAFKKHFYEDI
>Brassica_napus_SHT-like_CDY03367 Created: Dienstag, 21. Oktober 2014 12:35 
MAPIIIRNTYTVVPAEPTWTGRFPLAEWDQVGTITHVPTIYFYDKPPDSFQGNVVETLKNSLSRALFHFYPLAGRLRWL
PQDRLELDCNAAGVKLMEAESEAELIDFNNFLGAAEFEKLVPQVNYKSPIETIPLFLAQVTKFKCGRISLSVKVSHAVV
DGQSALHFLSEWGRIARGEPLETVPFLDRKVLWAGEQLPPFATSPQYEGKEFEEPPLLIGETDCVEERKKETVVAMLRL
SKSQLQKLRSRVNTSEYADPARGFTRYETVTGHVWRCACKARGHSPEQPTGLVISVDARNRVQPPLPRGYFGNATLDVV
AASISGELITNELGFAAGKISKAIKNVTNEYVMTGIEYLKNHEDLKEFQDIHTLGSTEGPFYGNPNLGLVSWLTLPMYG
LDFGWGQEVYMGPGTNDLDGNSLLLSDKNEDGSLILATCQQVVHMEAFKKHFYEDI
>Arabidopsis_SDT_At2g23510 Translate DNA Sequence Untitled Seq #25(1,1356)
MPIHIGSSIPLMVEKMLTEMVKPSKHIPQQTLNLSTLDNDPYNEVIYKACYVFKAKNVADDDNRPEALLREALSDLLGY
YYPLSGSLKRQESDRKLQLSCGGDGGGVPFTVATANVELSSLKNLENIDSDTALNFLPVLHVDIDGYRPFALQVTKFEC
GGFILGMAMSHAMCDGYGEGHIMCALTDLAGGKKKPMVTPIWERERLVGKPEDDQPPFVPGDDTAASPYLPTDDWVTEK
ITIRADSIRRLKEATLKEYDFSNETITTFEVIGAYLWKSRVKALNLDRDGVTVLGLSVGIRNVVDPPLPDGYYGNAYID
MYVPLTAREVEEFTISDIVKLIKEAKRNAHDKDYLQEELANTEKIIKMNLTIKGKKDGLFCLTDWRNIGIFGSMDFGWD
EPVNIVPVVPSETARTVNMFMRPSRLESDMVGGVQIVVTLPRIAMVKFKEEMEALE.
>Brassica_napus_SDT_CDY27159 Created: Dienstag, 21. Oktober 2014 14:31 
MPTQKSSSIPLMVKKKLTEMVKPPKLIPSHTLSLSTLDNAPYNEVMYKMCYVFKPRNVGYDDNQPDYLVREALSVLLGY
YYPLSGTLKRRDTDRKLQLSCGSDGGGVAFTVATANVELSSLKYLENIDSDMALKFLPEVQVDKDGYPPFALQVTNFKC
GGFILGVALPHSMCDGFGEGHIMCALTELAGGKNMPTVTPVWERERLVGRPKDNDQVPFVPEGDTATSPYLPTDDWVSE
KISIRAESIRRLKEATLKEYDFSNEALTTFEVIGAYLWKSRVKALSLDRDGVTSLGLAVGIRNAVNPPLPDGYYGNAYI
DMYVSLTVKEVEEFTISDIVKLLKQAKRKAHDKDYLQEELANTESIISMNLTIKGRFCLTDWRNIGIFGSMDFGWGEPV
NIVPVVPPEIARILGIVMPASRLEPSMVGGVQVMITLPRAAMVKFKEEMNSVN
>Arabidopsis_At2g25150_CHAT Created: Dienstag, 21. Oktober 2014 14:35 
MANQRKPILPLLLEKKPVELVKPSKHTHCETLSLSTLDNDPFNEVMYATIYVFKANGKNLDDPVSLLRKALSELLVHYY
PLSGKLMRSESNGKLQLVYLGEGVPFEVATSTLDLSSLNYIENLDDQVALRLVPEIEIDYESNVCYHPLALQVTKFACG
GFTIGTALTHAVCDGYGVAQIIHALTELAAGKTEPSVKSVWQRERLVGKIDNKPGKVPGSHIDGFLATSAYLPTTDVVT
ETINIRAGDIKRLKDSMMKECEYLKESFTTYEVLSSYIWKLRSRALKLNPDGITVLGVAVGIRHVLDPPLPKGYYGNAY
IDVYVELTVRELEESSISNIANRVKKAKKTAYEKGYIEEELKNTERLMRDDSMFEGVSDGLFFLTDWRNIGWFGSMDFG
WNEPVNLRPLTQRESTVHVGMILKPSKSDPSMEGGVKVIMKLPRDAMVEFKREMATMKKLYFGDTN
>Eucalyptus_grandis_KCW80900 Created: Dienstag, 21. Oktober 2014 13:40 
MSMTVRYRGTYTIKPETATWTGHLPLSELDQMGIITHVPTIYFYKPPREWLHPADAIFDTLRGSLSRTLVPFYPLAGRL
RWLEGGRLRLECNAMGVCFIEAESEGELNDLGDFSPRPEFEQLVPSVDYTKPIHELPLLLVQVTKFKCGGLTLSFSMSH
AVADGPSALHFMTEWARLARGERLSVEPYYDRKVLWVGDDPSSTPPPRPRHLEHSEFNPPPLLIGHTNNLEERKKKTTV
AMLKLTRTQVETLKNAANKERAGPHRPYTRYETVAAHIWRCACKARKHKPEQPTAVGICVDSRHRLHPPLKLGYFGNAT
LDVVAAGMSGELVSSPLGCTSSKIREAIERVTHDHVRSAIDHIRRQPDLTLFQDVHALGSTRGPFYGNPNLGVVSWLTL
PIYGHDFGWGREVHMGPGNHDFDGDSLVLPSLEEEGGLVVALCLQIAHMEDFKKFFYEDIVE
>Malus_domestica_XP008372277 Created: Dienstag, 21. Oktober 2014 13:33 
MVVKFKDCCALKPSQPTWQGCLTLSEWDQVGVITHVPTIYFYKPDHNFVTSSDTIANTLKDSLSRALVPFYPLAGRLHW
IGGGRLELDCNAVGVRFIEAESSSKLDDFGDFSPSPEYHYLIPTVDYTLPIHELPILLVQLTTFKCGGVSLSLAISHAV
VDGQSALHFISEWARLARGEPIEVVPFLDRKVFQALNLPAGSATLGLDHSEFNHPPLILGQADNIEERKKKTTVAMLSL
TKDQVEKLKRMANEGTNFNNSDTKRAYTRYESVAGHIWRCASKARDHKNEQPTAMGVCVDSRSRMQPPLPQGYFGNATF
DVIATSLAGDLVTKPLGYASSRIREAIEKVTNDYVLSAIDNLRNQPDLTRFQDLQALGSDQGPFYGNPNLGVVSWLTLP
LYGLDFGWGKEIYMGPGTHGFDGDSLILPSPDGNGSAIVALCLQVAHMDAFKKHFYEDII
>Actaea_racemosa_ADD71921 Created: Dienstag, 21. Oktober 2014 13:50 
MVCIKSSCVVKPSEPTPNVKLFLPESDQVKPWTHAPVFFVYQPEVDNSVSTSLENLKFSLSRALVPYYPLAGRLNGIGG
GRFELHCNTMGAVIIEAESDARLEDFGDFRPTSETTKLAPYVDYAKDVSELPLLLVQLTRFKCGGIGIGIAMSHIVSDG
KGAFGFITTWAKINRGEKGIIEPFHDRTAFYKGDPTAKPRCDHVELKGYPVLLGNKSAKEERAKETTTRMLNLSKNQVD
KLKEKSNLGKPKDYVGREYSRFEAMSGHIWRCASKARRHENEQLTSLRITIDCRNRLRPPLPPRYSGNATMVTTSIAES
GELLSNPLGLGFVCSVIRKCIDKVDDDYIKSATDFLISQDDLTPYRSGFHNVGSTEGVFLGNPNLAITSWVGLPINDVD
FGWGKPIYMGPTALGYDGKLLIIPGKDDGSVIVPIRLQVAHIDDFEKFFYEDI
>Populus_trichocarpa_XP006381775 Created: Dienstag, 21. Oktober 2014 13:35 
VVVVVTIKGSYIVKPAKPTWTGRVSLSELDQIGTITYVPTIYFYKPSPNWLTPSNDVVNDLKDSLRDVLVPFYLLAGRL
HWIGRGRLELECNAMGVMFTEAESESKLEDLGDFLPSSEYKYLIPNVDYTVPIHDLPLLLVQLTKFQCGGISLSLTISH
AVVDGQSALHFMSEWARIARGEPLGVVPFLDRKVLRARDPPIASQFHHAEFDLPPLLLGQLNNAEERKKKATVAMLRLT
KVQVENLKNVANEERISTDSGRGYTRYETLSGHVWRSVCKARGHNPEQPTALGVCVDSRKRMQSPLPDGYLGNATLNVI
AVSHAGELMSKPLGYAARKIREAIETVTNAYVRSAIDFLKNQPNLTRFQDIHALGGTEGPFYGNPNIGVVSWLTLPIYG
LDFGWGKEIYMGPGTHDFDGDSLLLPSPNGDGSVILAICLQVAHMEAFKKYFYEDI
>Solanum_lycopersicum_XP004243059 Created: Dienstag, 21. Oktober 2014 13:46 
MKVILKNQWVVKPAEATWNGTVSLSEFDQTFALTHVPTIYYYKYFNDFVTDEIVDTLKISLSKALVYFYPLAGRLRWIN
GSRLELDCDASGVVLTEAEADAKLDNLTDFLLSPDYNSLFPRVDYTVEINELPLLFVQLTKFQCGGIALSFAISHAVVD
GQSALYFFSEWARIARGEPLMFSPCHDRKLLRAGEPANASPTFEHLQFNTPPLLIGKSSTENEKKKTTKGAMLKLTKHQ
VEMLREKANQGRCLEDSKERSYTRYEVVTAHIWRCACKARGHKFEQPTNLCICVNIRQKMNPPLPNTYFGNAIVDVIAT
GASGDIASSPLECAAKRVREAINMVTSDYANSTINFLKKQEDLSIYQDIHAFRNKEGPFYGNPNLGVISWISLPVLGLD
FGWGKEIHMSPGIHEYDGDCVILPENEGDGSLTVAIVLQHAHVDAFEKFFYEDIEC
>Solanum_tuberosum_XP006359722 Created: Dienstag, 21. Oktober 2014 13:44 
MKVILKNHWVVKPAEATWNGTVSLSEFDQTFAVTHVPTIYYYKFFHDFVTDEIIETLKTSLSKTLVYFYPLAGRLRWIN
GSRLELDCDASGVVLTEAEADAKLDNLTDFLLSPDYNSLFPRVDYTVPIDELPLLFVQLTKFQCGGIALSFAISHAVVD
GQSALYFFSEWARLARGEPLMFAPCHDRKLLRAGEPAVASPTFEHLQFNIPPLLIGKSSTENEKKKETKGAMLKLTKLQ
VEMLREKANQGRSIEDSKERSYTRYEVVTAHIWRCACKARGHKFEQPTNLCICVNIRKKMDPPLPNTYFGNAIVDVIAT
GASGDIASSPLECAAKRVREAINMVTSDYANSTINFLKKQEDLSIYQDIHAFRNKEGPFYGNPNLGVISWISLPVLGLD
FGWGKEIHMSPGIHEYDGDCVILPENEGDGSLTVAIVLQLAHVNAFEKFFYEDIEC
>Vitis_vinifera_XP002269790 Created: Dienstag, 21. Oktober 2014 12:40 
MVVVSLKASYTVKPSEPTFDGRLSLSEWDQIGTITHVPTIYFYRPSQDWIMRDGDILATLRDSLSRVLVHFYPLAGRLC
WIQGSRLELECNAMGVQLIEAESQATLDDFGDFAPSPDLESLVPCVNYNSPIHELPLMLVQLTKFSCGGISLGTSISHA
VADGQSALHFIDEWARLARGEPLGTPPFLDRKVLRAGDSPIAPPCFDHAEFSHPPLLMGASSTVEERKKGTTVSLLKLT
KTQVERLKKMANDSRPTECGRPYSRYETIAAHIWRCACNARGHKPEQPTAIGICIDSRSRMRPPLPQGYFGNATLDVIA
TGRSGELVSKPLGYASSRIRAAIEKVTDEYVWSAIDFLKNQPDLSQFQDLHALGNDEGPFYGNPNLGVISWLTLPMYGI
DFGWGKEVYMGPGPHDFDGDSLILPGHDGDGSLVVALCLQVAHMDAFKNFFYEAMAESSID
>Coffea_canephora_HCT_CDP18830 Created: Dienstag, 21. Oktober 2014 14:50 
MATQQHNTKFLLHKKDVVLVMPAEPTPSEVLSLSTIDNDYNIELLCQTLYVYQANVSSYKSKNHDEIGKAQLQQEPALI
VKEALSKALVHFYPLAGKLKRQADGRLQITCNGDGVPFLEATADCHLSALNYFDGIDVETGKKFVFDWATDGEYGYHPL
VLQVTKFSCGGFTIGMGLSHSVCDGFGAALFFRTMSELASGKTAPTVKPVWERERLVGKPSDQEQVPTFDKVSFVISPF
IPTDKISHACFNLDSESIRKLKLDLVQECDHEIPKESFTTLEVLGAYVWRSRYRALNHNPDGKTMFCLAIGMRNFINPP
LPAGYYGNAFVSGNVELLGRDLDHGPLSKVAKLIKESKRIASSNEYVCRTLNMLEKLNRQKMKIETYGASLVLTDWRQL
GLLEEEDFGWKESVNMVPLPWNMFGYVDLCIFMPPCRINASMKGGVRILVALPEAAMNRFEEEMAALKIISDQH
>Medicago_truncatula_XP003610074 Created: Dienstag, 21. Oktober 2014 14:51 
MENHKKSPSLSLETKDIVIVKPSMPTPSEILSLSTIDNDPNINILCQTIYVYKPNLDFPNDKKDPACVIKEALSKALVY
YYPLAGKITTLDDGKLGINCNGDGVPFLESNANCELSSLHYLEGIDVPTAQKLVFDNPSQDQTSPHPLVFKVTKFLCGG
FTIGMGLSHSVCDGYGASQFYRALAELASGKNEPSLKPVWERERLTAKSTLKEQPFQFLIDKTSIATSPFLPTKEISHE
CFNLNGDTIKRLKMKLMKESDDGKHVIKENFTTLETLGAYVWKSKVKALKLNNDGKTMFCLAVGVRKLLDPPLHEGYYG
NAFVASNVVLKVKELNEKPLFEIVKLIKESKKLPLNNEYIKNSINILETMRKRNIRIEGTGASLVLTDWRQLGLLQEVD
FGWKDSVNIVPVPWNMFGFVDLCLFLPPNNLDPSMKGGVRIFVSLPKASMAKFKEEMEFLKVMKVDEDSS
>Arabidopsis_HCT_AT5G48930_ Translate DNA Sequence Arabidopsis HCT_AT5G48930.seq(1,1302)
MKINIRDSTMVRPATETPITNLWNSNVDLVIPRFHTPSVYFYRPTGASNFFDPQVMKEALSKALVPFYPMAGRLKRDDD
GRIEIDCNGAGVLFVVADTPSVIDDFGDFAPTLNLRQLIPEVDHSAGIHSFPLLVLQVTFFKCGGASLGVGMQHHAADG
FSGLHFINTWSDMARGLDLTIPPFIDRTLLRARDPPQPAFHHVEYQPAPSMKIPLDPSKSGPENTTVSIFKLTRDQLVA
LKAKSKEDGNTVSYSSYEMLAGHVWRSVGKARGLPNDQETKLYIATDGRSRLRPQLPPGYFGNVIFTATPLAVAGDLLS
KPTWYAAGQIHDFLVRMDDNYLRSALDYLEMQPDLSALVRGAHTYKCPNLGITSWVRLPIYDADFGWGRPIFMGPGGIP
YEGLSFVLPSPTNDGSLSVAIALQSEHMKLFEKFLFEI.
>Pinus_pinaster_HCT_CCC55431 Created: Dienstag, 4. Februar 2020 13:42 
mlitvkssqmvrpaaptpqrdlwnsnvdlvvprihtasvyfyrptgspdffsmnilrdalskllvpfypmagrlkrdpd
grieincngegvllveaitdsviddfgdfaptmelkqlipkvnysedissypllvlqvtffkcggvslgvgmqhhvadg
yagihfintwsdvarglditlppfidrtllrarnpptpkfqhieyqqppplkdtsgimngekngfsvaifkltkeqlei
lkgkarengnniayssyemlsghiwrcackarnlaedqetklyiatdgrnrlrpsippgyfgnviftttpmavagdiis
kptyyaasvihealgrmddeylrsaldylelqpdltalvrgshtfrcpnigitswsrlpihdadfgwgrpifmgpggia
yeglafvlpssandgslsvalglqpdhmarfakmlyei
>Physcomitrella_patens_ACT Created: Dienstag, 4. Februar 2020 13:28 
mpggdemamkkldvevkepklivevkepqlvvpaestphlvyflnnldqniavsmrtvyffmareekkhedpapvikda
lskllvhfypmagrlgisedfklqvdcqeqgavfveatankciaelgeissptpfmrelvyefpnaknilevpplivqv
ttfkcggfslslhnnhcmmdglsaneflqawgelargvdithpphidrsvlrsrdpprvefphhefdeiedlsggellm
gdslvyknfiltpddleavkkailedgaiqkvstfealtaltwrartqamdmplkqktrllfavdgrskfdpplpehff
gngivltcaittaaeltqqplsyavklvqdaiaminddymrsaldfyeltrsrpalvatllvttwlrlpfhtvdfgwgy
pmstspaclpdrevilftscgkgrrsvkillampsqesmekldndlrcygvqsseaadswllrehpilrrnt
>Physcomitrella_patens_HCT Created: Dienstag, 4. Februar 2020 13:33 
mtyadaievderhnendncynpftvqvhdvkvlnpieptekatlylsnidlllvqpidtffvyapneerdteslfavle
eaflkllvpyhfmagrieeseegrlqlkcnragagfvtasspqtladigdlrvmnpdfrklmpapkgvqgvmndefllr
vqvtrfrcggftvgfrmnhamcdgvsttllfrsfcalargealttfpdpdrtilaprepptpefphsecfklselpsvi
ahktpalgpeyttkhiplsqieietlkaitmadgnitkcssfeaviahfwrsrtrcldfapeeisniliavdfrtriqp
pipptfcgnsiisahvsapageilqeplsfcvdkiqqavarineryvrsaidwlqihkglpavrttkdclvsawwkipf
yehdygwgkpvhsgppfpgtseyvlivtdpaedggllllvtllphemvkfnkyfkdissgsnsgt
>Taxus_x_media_HCT_QDM39181 Created: Dienstag, 7. April 2020 14:47 
miitvksssmvqpalptpqrdlwnsnvdlvvprihtasvyfyrptgnpeffsmeilkealskvlvpfypmagrlkrdpd
grveincngegvllveavtesvvndfgdfaptmelkqlipkiqysedissypllvlqvtffkcggvalgvgmqhhaadg
yaglhfintwsdvargldvtlppfidrtlltarnpptpkfnhveyqpppplknqnglvngnkndfsvaifkitkeqldi
lkgkakengnkvayssyemlsghiwrsackarnltdeqetklyiatdgrsrlrpplppgyfgnviftttpmaisgdlvs
kpiyysaskihealgrmddeylrsaldylelqpdltalvrgahtfrcpnigitswsrlpihdadfgwgrpifmgpagia
yeglafilpsptndgsmsvalglqtdhmvrfekfiyef
>Chrysanthemum_morifolium_MalT_AB290338 Created: Dienstag, 21. August 2018 09:21 
MASLPILTVLEQSQVSPPPDTLGDKSLQLTFFDFFWLRSPPINNLFFYELPITRSQFTETVVPNIKHSLSITLKHFYPF
VGKLVVYPAPTKKPEICYVEGDSVAVTFAECNLDLNELTGNHPRNCDKFYDLVPILGESTRLSDCIKIPLFSVQVTLFP
NQGIAIGITNHHCLGDASTRFCFLKAWTSIARSGNNDESFLANGTRPLYDRIIKYPMLDEAYLKRAKVESFNEDYVTQS
LAGPSDKLRATFILTRAVINQLKDRVLAQLPTLEYVSSFTVACAYIWSCIAKSRNDKLQLFGFPIDRRARMKPPIPTAY
FGNCVGGCAAIAKTNLLIGKEGFITAAKLIGENLHKTLTDYKDGVLKDDMESFNDLVSEGMPTTMTWVSGTPKLRFYDM
DFGWGKPKKLETVSIDHNGAISINSCKESNEDLEIGVCISATQMEDFVHIFDDGLKAYL
>Artemisia_annua_MalT_PWA65386 Created: Dienstag, 7. April 2020 15:08 
maslplltvldkshvspppatvgdmslplnffdflwlrsppvhnlffyelpitkirfieivipnlkqslsitlqhfypf
vgnliafptekpeiryvegdsvevtfaecnldfselianhprdcakfyhlipllgepditpgyikipifsvqvtffpnc
gisigmtnhhtlgdastrfcfmkawtsiarsgtdesflangtlplydrvsqkpkldesylkfaryetlredyenqtlsg
ptdklratfiftrsvinqlknnvstqlptlayvssftvacsyiwscmakarnddlqlfgftidcrarmdpqvppayfgn
cvggcmamtkttvltgkdgfitaakflgeslhktltdkdgivkdigsysnlfsegmpttmigvagtpklkfydmdfgwg
kpkkletisidysgaismnsckesnedleigvclsttemedfvrifedglkay
>Helianthus_annuus_MalT_XP022022468 Created: Dienstag, 7. April 2020 15:11 
maslpiltvlehtqvsppsatvkdrvlpltyfdfmwvsqppvhylffyempithtkfidniipnlkhslsitlqhffpf
agnlmvfpsstqkpeiryvegdsvavtfaecnldfneltgnhprdcemfyhlipllgqahktsnftkipvftvqvtlfp
nsgfsigmtnhhclgdastrfcflkawttiarcgtdelflangtlpfyerpiqnpkldecylkfgdvenskeeyqppkl
cgptdkvratfilpramlnrlkklvstqlttlayvssftvacgymwsciaktskdelqlfgiavdcrarlnpvipaayf
gncvgpcvamentiqlrskegfvtaakligeslhktltdkdgvvkeiesfedlfpngvpttmiwvagtpklkfydmdfg
wgrpkkletvsidyngaismnaskeenddleigvclpatqmksfvrifedgleayci
>Arabidopsis_MalT_At3g29670 Created: Dienstag, 7. April 2020 15:16 
mtlhvietarvtptdysvinsanlhklpltffdlpwllfqpvkrvffyeltestrdhfhsiilpklkdslslilrnylp
ltghitwepnepkpsiivsengvvlvtiaesdadfshlsgygqrplselhalvpklpvsddsatafsiqitlfpnqgfs
igvaahhavldgktsstfikawaqickqelqsmpenltpsydrslikyptyldekmielvrslkedqtnirsltslpss
klgddvvlatlvlsradierlreqvknvspslhlstfviayayawtcfvkarggnkdrsvsllfvgdfrdrldpklpgt
yfgncmipvgcynrkaaefmeekgfvtaaeiisdlvkglssrkietiadtfvegfsfqswstqfgtiagstrlgvyead
fgwgrpvkvdivsidqgeaiamaerrdesggveigmclkktemdsvvsffnnglhs
>Selaginella_moellendorffii_HCT_XP_00297 Created: Dienstag, 7. April 2020 15:25 
meinvvretmvrpaeatpqrvlwnsnvdlviprihtasvyfyrpdpsggegyfeggvlrealakalvpfypmagrlkkd
engrfeincngegvllveaaaanasvdeyardfapdvsfqrlipsvdytqdigsfpllvlqitrfkcggaslgvgmehh
vadgmsgitfintwaamargedpkivpyidrtllrankppvpkfphveyhpppllkqaaatnghsvsngkakphtgdda
ppriavglfkftkeqlqalksqatdeetnttyssyemlsghiwrsmclargldddqetklyiatdgrarvvpplpkhyf
gnviftctpmalagdlvsrplyyaasvihnavsrmndeylrsaldylelqpdlyklvrgahtfrspnlgitswsrlpvy
dadfgwgrpvfmgpaviafeglvyvlpsgtgdgslsislglqpehmprfeqligqi
